# Supplementary material for: Human Papillomavirus and Cystic Node Metastasis in Oropharyngeal Cancer and Cancer of Unknown Primary Origin
Source: PLoS One. 2014 Apr 21;9(4):e95364. doi: 10.1371/journal.pone.0095364 (PMC3994055; doi:10.1371/journal.pone.0095364)
Supplement: Table S1 — Characteristics of cancer of unknown primary in retrospective setting. (xlsx) [file pone.0095364.s001.xlsx]

## Sheet: Table 1
Table 1. HPV status of primary and node metastasis according to primary site
				Node Metastasis
Setting	Primary Site			HPV-Negative	(%)	HPV-Positive	(%)	P Value *
Retrospective	Oropharynx	(N=15)	HPV-negative	9	(60)	0	(0)	<0.0001
			HPV-positive	0	(0)	6	(40)
	Non-oropharynx	(N=13)	HPV-negative	13	(100)	0	(0)
			HPV-positive	0	(0)	0	(0)
	Unknown	(N=17)		11	(65)	6	(35)
Prospective	Oropharynx	(N=22)	HPV-negative	9	(41)	0	(0)	<0.0001
			HPV-positive	0	(0)	13	(59)
	Non-oropharynx	(N=18)	HPV-negative	18	(100)	0	(0)
			HPV-positive	0	(0)	0	(0)
	Unknown	(N=10)		6	(60)	4	(40)
* Symmetry of HPV status between primary and its corresponding node metastasis in oropharyngeal cancer
was examined by kappa test.
HPV, human papillomavirus.

## Sheet: Table 2
Table 2. HPV status and p16 expression of cancer of unknown primary treated by neck dissection and tonsillectomy
			Node Metastasis
Occult Tonsillar Cancer			HPV-Negative/p16-Negative	(%)	HPV-Negative/p16-Positive	(%)	HPV-Positive/p16-Positive	(%)	P Value *
Unproven	(N=13)		10	(77)	1	(8)	2	(15)
Proven	(N=6)	HPV-negative/p16-negative	0	(0)	0	(0)	0	(0)	0.01
		HPV-negative/p16-positive	0	(0)	3	(50)	0	(0)
		HPV-positive/p16-positive	0	(0)	0	(0)	3	(50)
* Symmetry of HPV/p16 phenotype between tonsillar carcinoma and neck metastasis was examined by kappa test.
HPV, human papillomavirus.

## Sheet: Table S1
Table S1. Characteristics of cancer of unknown primary in retrospective setting.
			Metastasic Node					Occult Primary
Case	N Stage	CECT	HPV DNA	Physical Status	p16		Tonsillectomy	Proved	HPV DNA	p16
1	2b	Necrotic	negative		positive		Yes	Yes	negative	positive
2	2a	Solid	negative		positive		Yes	Yes	negative	positive
3	2b	Necrotic	negative		positive		Yes	Yes	negative	positive
4	2a	Cystic	HPV16	integrated	positive		Yes	No
5	2a	Solid	HPV16	integrated	positive		Yes	No
6	1	Necrotic	negative		positive		Yes	No
7	1	Cystic	negative		negative		Yes	No
8	2b	Necrotic	negative		negative		Yes	No
9	2b	Nectotic	negative		negative		Yes	No
10	2a	Necrotic	negative		negative		Yes	No
11	2b	Necrotic	negative		negative		Yes	No
12	2b	Solid	negative		negative		Yes	No
13	2a	Necrotic	negative		negative		Yes	No
14	2b	Necrotic	HPV16	integrated	positive		No
15	2a	Necrotic	HPV16	mixed	positive		No
16	2c	Necrotic	HPV16	integrated	positive		No
17	2b	Necrotic	HPV18		positive		No
HPV, human papillomavirus; CECT, contrast-enhanced CT; NE, not examined
