# Supplementary material for: Human Papillomavirus and Cystic Node Metastasis in Oropharyngeal Cancer and Cancer of Unknown Primary Origin
Source: PLoS One. 2014 Apr 21;9(4):e95364. doi: 10.1371/journal.pone.0095364 (PMC3994055; doi:10.1371/journal.pone.0095364)
Supplement: Table S2 — Characteristics of Cancer of Unknown Primary in Prospective Setting. (XLSX) [file pone.0095364.s002.xlsx]

## Sheet: Table 1
Table 1. HPV status of primary and node metastasis according to primary site
				Node Metastasis
Setting	Primary Site			HPV-Negative	(%)	HPV-Positive	(%)	P Value *
Retrospective	Oropharynx	(N=15)	HPV-negative	9	(60)	0	(0)	<0.0001
			HPV-positive	0	(0)	6	(40)
	Non-oropharynx	(N=13)	HPV-negative	13	(100)	0	(0)
			HPV-positive	0	(0)	0	(0)
	Unknown	(N=17)		11	(65)	6	(35)
Prospective	Oropharynx	(N=22)	HPV-negative	9	(41)	0	(0)	<0.0001
			HPV-positive	0	(0)	13	(59)
	Non-oropharynx	(N=18)	HPV-negative	18	(100)	0	(0)
			HPV-positive	0	(0)	0	(0)
	Unknown	(N=10)		6	(60)	4	(40)
* Symmetry of HPV status between primary and its corresponding node metastasis in oropharyngeal cancer
was examined by kappa test.
HPV, human papillomavirus.

## Sheet: Table 2
Table 2. HPV status and p16 expression of cancer of unknown primary treated by neck dissection and tonsillectomy
			Node Metastasis
Occult Tonsillar Cancer			HPV-Negative/p16-Negative	(%)	HPV-Negative/p16-Positive	(%)	HPV-Positive/p16-Positive	(%)	P Value *
Unproven	(N=13)		10	(77)	1	(8)	2	(15)
Proven	(N=6)	HPV-negative/p16-negative	0	(0)	0	(0)	0	(0)	0.01
		HPV-negative/p16-positive	0	(0)	3	(50)	0	(0)
		HPV-positive/p16-positive	0	(0)	0	(0)	3	(50)
* Symmetry of HPV/p16 phenotype between tonsillar carcinoma and neck metastasis was examined by kappa test.
HPV, human papillomavirus.

## Sheet: Table S2
Table S2. Characteristics of Cancer of Unknown Primary in Prospective Setting.
			Fine Needle Aspiration						Metastatic Node			Occult Primary
Case	N Stage	CECT	Fluid Collection	Cytology	HPV DNA	Physical Status		Neck Dissection	p16		Tonsillectomy	Proved	HPV DNA	Physical Status	p16
1	2b	Necrotic	No	Malignant	HPV16	mixed		Yes	positive		Yes	Yes	HPV16	mixed	positive
2	2b	Necrotic	No	Malignant	HPV16	integrated		Yes	positive		Yes	Yes	HPV16	integrated	positive
3	3	Cystic	Yes	Benign	HPV16	mixed		Yes	positive		Yes	Yes	HPV16	mixed	positive
4	3	Necrotic	No	Malignant	negative			Yes	negative		Yes	No
5	3	Necrotic	No	Malignant	negative			Yes	negative		Yes	No
6	3	Necrotic	No	Malignant	negative			Yes	negative		Yes	No
7	2b	Necrotic	No	Malignant	HPV18			Yes	positive		No
8	1	Necrotic	No	Malignant	negative			Yes	negative		No
9	2a	Solid	No	Malignant	negative			No			No
10	3	Necrotic	No	Malignant	negative			No			No
HPV, human papillomavirus; CECT, contrast-enhanced CT; NE, not examined
